# Supplementary material for: Back to the Roots: Safety and Tolerability of Standardised Ashwagandha (Withania somnifera) Root Extract in Healthy Adults—A Systematic Review of Biomarkers and Adverse Events
Source: Pharmaceuticals (Basel). 2026 May 2;19(5):725. doi: 10.3390/ph19050725 (PMC13209861; doi:10.3390/ph19050725)
Supplement: Supplementary file 1 [file pharmaceuticals-19-00725-s001.zip]

Archive with 2 entries (1 files):
- pharmaceuticals-4262404-supplementary/
- pharmaceuticals-4262404-supplementary/PRISMA_2020_checklist_FILLED.pdf
